# Supplementary material for: Tuberculosis Infection Screening Recommendations for Targeted Immunotherapies: Comparison of US Prescribing Information, Clinical Resources, and Quality Measures
Source: Clin Infect Dis. 2025 Nov 19;82(5):e1023–35. doi: 10.1093/cid/ciaf628 (PMC13189675; doi:10.1093/cid/ciaf628)
Supplement: ciaf628_Supplementary_Data [file ciaf628_supplementary_data.zip]

Archive with 5 entries (5 files):
- Supplemental Figure 1 - 2025Jun25.docx
- Supplemental Materials - Grey Matters Checklist - 2025Jun25.docx
- Supplemental Materials - References - 2025Nov4.docx
- Supplemental Materials - Search Strategy - 2025Jun25.docx
- Supplemental Materials - Tables - 2025Sep15.xlsx
